# Supplementary material for: Co-Supplementation of Policosanol and Banaba Leaf Extract Exhibited a Cooperative Effect Against Hyperglycemia and Dyslipidemia in Zebrafish: Highlighting Vital Organ Protection Against High-Cholesterol and High-Galactose Diet
Source: Int J Mol Sci. 2025 Aug 8;26(16):7669. doi: 10.3390/ijms26167669 (PMC12386686; doi:10.3390/ijms26167669)
Supplement: Supplementary file 1 [file ijms-26-07669-s001.zip]

Archive with 1 entries (1 files):
- ijms-3772594-supplementary.pdf
